# Supplementary material for: Self-Healing Hydrogels with Intrinsic Antioxidant and Antibacterial Properties Based on Oxidized Hydroxybutanoyl Glycan and Quaternized Carboxymethyl Chitosan for pH-Responsive Drug Delivery
Source: Gels. 2025 Feb 26;11(3):169. doi: 10.3390/gels11030169 (PMC11942413; doi:10.3390/gels11030169)
Supplement: Supplementary file 1 [file gels-11-00169-s001.zip]

Archive with 1 entries (1 files):
- gels-3480538-supplementary.pdf
